# Supplementary material for: Thaumatin-Like Protein (TLP) Gene Family in Barley: Genome-Wide Exploration and Expression Analysis during Germination
Source: Genes (Basel). 2020 Sep 16;11(9):1080. doi: 10.3390/genes11091080 (PMC7564728; doi:10.3390/genes11091080)
Supplement: Supplementary file 1 [file genes-11-01080-s001.zip]

Archive with 26 entries (24 files):
- Figure S1.pdf
- Figure S2.pdf
- Figure S3.pdf
- genes-855767/
- genes-855767/._ Table S1. .xlsx
- genes-855767/._ Table S2. .xlsx
- genes-855767/._ Table S5.xlsx
- genes-855767/._Table S4.xlsx
- genes-855767/Figure S1.pdf
- genes-855767/Figure S2.pdf
- genes-855767/Figure S3.pdf
- genes-855767/Table S3_Revised.xlsx
- genes-855767/__MACOSX/
- genes-855767/__MACOSX/._Figure S1.pdf
- genes-855767/__MACOSX/._Figure S2.pdf
- genes-855767/__MACOSX/._Figure S3.pdf
- genes-855767/__MACOSX/._Table S3_Revised.xlsx
- Table S3_Revised.xlsx
- __MACOSX/._Figure S1.pdf
- __MACOSX/._Figure S2.pdf
- __MACOSX/._Figure S3.pdf
- __MACOSX/._Table S3_Revised.xlsx
-  Table S1. .xlsx
-  Table S2. .xlsx
-  Table S5.xlsx
- Table S4.xlsx
