# Supplementary material for: Thaumatin-Like Protein (TLP) Gene Family in Barley: Genome-Wide Exploration and Expression Analysis during Germination
Source: Genes (Basel). 2020 Sep 16;11(9):1080. doi: 10.3390/genes11091080 (PMC7564728; doi:10.3390/genes11091080)
Supplement: Supplementary file 1 [file genes-11-01080-s001.zip › genes-855767/Table S3_Revised.xlsx]

## Sheet: Sheet2
	Additional file 3-Table S3. List of primers used for expression analysis of HvTLPs in malt and feed variety at 16 hrs, 48 hrs and 96 hrs of seed imbibition
	Primer Name	Sequence	Length	Tm	Amplicon Size
	HvTLP1F	GCCACCTTCAACATCAAGAAC	21	60	301
	HvTLP1R	CGATAACCGAGATGTCGTAGAAG	23	61
	HvTLP2F	CTTGCAGCAATGTCGACCTCG	21	60	496
	HvTLP2R	GCAGAAGGTGATCTGGTAGTTAT	23	60
	HvTLP4F	GCAATCAAACAAGCCAAGAAAC	22	62	386
	HvTLP4R	GATGACGGAGATGTCGTAGAAG	22	62
	HvTLP5F	CGTCATAGACGGGTTCAATGT	21	62	311
	HvTLP5R	GCACGATCTGGTAGTTGGTT	20	62
	HvTLP6F	TCCTCTCGTGTTGTCTACCT	20	62	586
	HvTLP6R	GGCATTTGCCCTTGAAGAAC	20	62
	HvTLP7F	GCACGCACACTACCATCA	18	62	623
	HvTLP7R	TGCCCTTGAAGAACTTCGAATA	22	62
	HvTLP9F	GTAATTTCAACGGCGGCAAG	20	55	418
	HvTLP9R	TCGTCGTAGGCATAGCTGTA	20	55
	HvTLP13F	GCAATGACCAGTCGTCCTAC	20	56	285
	HvTLP13R	ACGCGCTCTTGAAGAAGTC	19	55
	HvTLP14F	TCCCATAGGCTCTTGGTTTATG	22	56	355
	HvTLP14R	CATCGGCTTTCTCTGTGATTTG	22	55
	HvTLP16F	CACGTTCCACGTAACCAACA	20	56	568
	HvTLP16R	CCTGAAGATCCGCGAGTAGA	20	56
	HvTLP17F	TCGAGGAGGAGGAAGAGTTTAG	22	57	287
	HvTLP17R	CAAGAGCCTGTGGGATTTCT	20	53
	HvTLP18F	AGTCGTTCGCCATCACCAACA	21	60	134
	HvTLP18R	TTGTACCCGTCCACCAGGCT	20	61
	HvActinF	GCCGTGCTTTCCCTCTATG	19	60	200
	HvActinR	GCTTCTCCTTGATGTCCCTTA	21	60
	HvGAPDHF	GTGAGGCTGGTGCTGATTA	19	60	196
	HvGAPDHR	CGTGGTGCAGCTAGCATTTGAGAC	24	60
