# Supplementary material for: Thaumatin-Like Protein (TLP) Gene Family in Barley: Genome-Wide Exploration and Expression Analysis during Germination
Source: Genes (Basel). 2020 Sep 16;11(9):1080. doi: 10.3390/genes11091080 (PMC7564728; doi:10.3390/genes11091080)
Supplement: Supplementary file 1 [file genes-11-01080-s001.zip › Table S1. .xlsx]

## Sheet: Sheet1
	Additional file 1: Table S1. Amino acid sequences of barley, rice, sorghum and Brachypodium TLPs used in this study.
	>BdTLP1
	MATVAGLVSILALLLAAREASAATMALYNRCGETVWPGIQPGAGKEILARGGLQLLPNRATSIRLPAGWSGRVWGRQGCS
	FDAAGRGKCATGDCGGALYCNGAGGAPPATLAEITLGASGSTSQDFYDVSLVDGYNIPIAMTPYHGSGTNCLPAGCVSDL
	NRVCPAGLAVRGGGRVVGCRSACAAYGSPQYCCTGQFGGPQTCKPTAYSKLFKQACPKAYSYAYDDPTSILTCAPGTSYV
	VTFCPHRR
	>BdTLP2
	MAPPPSLLLLLLGSPASLAFLLLSLFQGPAAVGAITFTFTNRCPDTVWPGILSGSGTPPLETTGFALSPGQSRSLYAPTG
	WSGRFWARSGCDFSPKSGGGGPSCATGDCGTNSPECHGAGATPPATLAEFTLDGDGGKDFYDVSLVDGYNLPMLVRPSAP
	DCPDTGCLVDLNDRCPAELRAGGAGGRACRSACEAFGKPEFCCNGAYGNPDTCHPSQYSQLFKSACPKSYSYAYDDATST
	FTCNHTDYTITFCPLSDPNSGRSGKHGLRRPSHEQLEDDVWLASLKKTSSAGARTAAPWSAPQAFQATLAILVVTLLTAA
	LNNPPFSLL
	>BdTLP3
	MGQPSRHYHCNKLRLGVVVLLAWAPWLPVSAGTTTFTISNYCPYTIWPGTLAGSGTPQLSTTGFELGPGQTARLAAPAGW
	SGRMWARTGCVFDASGAGTCQTGDCGGRVDCRGAGATPPATLFEVTLAKAAVGAGAGTQDFYDVSLVDGYNLPVVAIPRA
	AQAQAQACNATGCMADLNRSCPKELQVECGAGAIACRSACEAFGEERYCCSGAYDTPGACKPTAYSSIFKAACPRAYSYA
	YDDSTSTFTCNAADYTVAFCLPTSGIKESEAVFLGAQIDSGGHGTGGQGDAPPAFGNGGAGAYKPPVYGSSNNDDGDGGA
	YSYRPPVYNYGRGGDRVPPAMAASSAITRHVVRPWLPLLLLVFSF
	>BdTLP4
	MVGVPAGPGGALLLLSLFCFSFLQGARPETMFTITNSCSYPVWPGILSNAGTPPPPTTGFALSPGQSLPVPLAAGWSGRL
	WARTLCAYNNSSFSCVTGDCGTGTLECSGHGAAPPATLAEFTLSSNTGAGAGGLDFYDVSLVDGYNVPVLVAPRGNASCR
	ATGCPADVNAACPRELSVSVAGGGVGPSGAARGVVACRSACGAFGTAEYCCSGPDHGTPNTCAPTAYSKFFKAECPEAYS
	YAYDDASSTFTCAGNGNGGGYDVVFCPGESSGGKASPPASAAAAYPPMAFSSGGANPATTTSHAVIAVLLLLFIINLGL
	>BdTLP5
	MARSPAHVALCLWSLALLFPAARSATFTMTNNCGYTVWPGLLSGAGTAPLPTTGFALAQGASATIDAPASWSGRMWARTL
	CSQDAATGRFVCATGDCGSGVLQCNGGGAAPPASLVEFTLDGSGGMDFFDVSLVDGYNLPMLIVPQGAAAASAAAAANST
	AGAGPKCMATGCLVDLNGACPADLKVMSTAGASASAVAAGSAVACRSACEAFGSPQYCCSGAYGSPNTCRPSTYSQFFKS
	ACPRAYSYAYDDSTSTFTCAAGTNYAITFCPSTTSGKYIDENPQAAVMPPPNGTMVYGSGELLSTGGGASIAAHASQLLL
	AVGVAIVLL
	>BdTLP6
	MAIQRVCVVVALLCICLREGGAVTFTFVNRCTGTVWPGILSNAGTARIEPTGFTLPPGAARAVPFPSGWSGRLWARTGCA
	QDAAGRFACATGDCGTGSLECAGRDGATPATLAEFTLDGGGHNDFYDVSLVDGYNLPILVEPAGSSSSGTTCAAAGCAAD
	LNMRCPAELRAVGGAACRSACDAFGKPEYCCSGAFANPNTCRPTAYSQAFKSACPRSYSYAFDDPTSTFTCAGGRDYTIT
	FCPVATPSLKSAGGATVTPTTPTMPGPNTFGSPVMPRPTGGQGGDDGQGVMLGSNSWLANLATGHASAATTTSRMATIMA
	TPVALFMLQLIL
	>BdTLP7
	MASSAASSSSIVWRLLFVFMSFFQGTTLVSGATTFTFTNRCGGTVWPGVLANAGSPALDTTGFALVSGESRSLSAPPGWS
	GRFWARTGCAFDSDAGSGKCATGDCGTGEAECHGAGAAPPATLIEFTLAGAGAPKQDDYYDVSLVDGYNVPVVVEAAGCP
	ATGCAADLDERCPPELRATGGSGCRSACEAFGRPEDCCSGPEFGSPGACRPSAYSQVFKAACPRAYSYAYDDATSTFTCS
	GSGAYSVTFCPRAGATLSSQKSSMDPTMPRPNDLDDSARLAADSWLASLATGETDAATTMTAASAFQAALAAATVVALLV
	SH
	>BdTLP8
	MAMAARALLPVSLLLSSLFSGALSTTFTLTNSCSYTVWPGLLSSAGTPALGTTGFALAPGESRAVDAPGAWSGRIWARTL
	CSTNDQGRFTCATGDCGSGAIECSGGGAAPPCSLAEFTLAGSGGNDFYDVSLVDGSNLPMVVVPQGGGGSGCGTTGCMVD
	VNVPCPADLKVAGPDGATIACKSACEAFGRPEDCCSGPEFGTPEACRSSSYSLFFKNACPRAYSYAYDDATSTFTCATGS
	ASYLIEFCPSISSLKSSVGGTNASPALPVVNDSVSYLGHNRDRSGSGSWYTPSSSHASPSSAPGPLALAAFAAVSTWLIC
	SARRH
	>BdTLP9
	MAPPSLFIVALVLITIATVDATTFTIFNKCSYTVWPAAIPVGGGTRLDPGQKTTLTAPAGTAGARIWARTGCKFDSSGRG
	SCVTGDCGGILVCAAGGATPATLAEYTLGTAGKSDFYDISLVDGFNVPMSFGPVGGSSCHAISCAADINAKCPAALKVNG
	GCVSACIKFNTEQYCCRTSGPSACQPTDYSRFFKGLCPDAYSYAYDDKSSTFTCAAGTNYQVTFCP
	>BdTLP10
	MEAARIRALLLLIAGISWWQVQPGAEAAGTTVFTLRNNCTSTIWPATLSGNSGAAIGGGGFELSPGASVSFPGPAGWSGR
	LWARTGCVASGDSSLACATGDCGGAARCSLGGATPVTLAEFTLGGADGKDFYDVSLVDGYNVGIGVAATAGDRVNGATCG
	YAGCVGDVNAMCPAELQVPAAAGGKEGEQGGATTVACRSACEAFGTAEYCCTGAHGGPDSCGPTEYSRLFKAACPAAYSY
	AYDDATSTFTCGTGAQYLITFCPVQQQ
	>BdTLP11
	MFTVCPLHGYTRYFFSLRPPHPCKLLKQSHQETSLSLSATQKHFLTPHTIIYFKNRIATSDKQIKNSTSMAASCSFTISN
	HCSHTIWPGTMAGAGTPQLPTTGFRLDPGQTVQIPAPAGWSGRIWARTGCNFSADGAGAPAGAVACQTGDCGGGHMECGG
	TGGKPPATLFEVTLGKGTTADDQDYYDVSLVDGYNLPVVAVPRAQQGGGSCNATGCAADLNLSCPKELQVEDGIGGSGTV
	ACQSACEAFGKDKYCCSGAYATPTTCSPTAYSSVFKSACPRAYSYAYDDGSSLFTCNAIDYTIAFCIPPTGGGTQLGAPA
	NGQGNPGNANLAPPAGSNGAGSAYQPPSTGNDGGGSAYQRPPTGNVDPGSVYQPPPTGNNGLGSVYQPPPLAGNNGAGSA
	YQPLPSGNNPTSNNGLGTELGSAYLPPLTGNNGVRSTYQPWKMPSSASTRYNQLWFLLPAALLFLV
	>BdTLP12
	MASSASILAAMLIAALAAGCAVDAARFTITNKCSYTVWPASIPVGGGVRLDPGRTTTLDVAAGTPAVRIWARTGCTFDAS
	ARGSCKTGDCGGKLACTAGGKPPATLAEFTLGSGSGSRDFYDVSLVDGFNVPVSFAPAAGSGCHAISCAADINARCPPEL
	KVDGGCASACLKFNTDRYCCQSGPAKCQPSDYSRFFKGLCPDAYSYAFDDKSSTFTCAAGTNYQITFCP
	>BdTLP13
	MELPRCITVLLLLLILWREGEAATFTFVNRCGDTVWPGILSNAGTARLGTTGFELPTGASRAVPAPSGWSGRLWARTGCS
	AQSGSGRLVCATGDCGSGAAECAGAGAAPPATLAEFTLDGTGSGLDFYDVSLVDGYNLPVLVEPSSSGEQRGASGGTASA
	PGSCAVAGCAADLNAMCPGELRSSGGGSCRSACEAFGRPEYCCSGAFASPSACRPTAYSQVFKMACPRSYSYAFDDPTST
	FTCAGGPDYTVTFCPGASPSQKSTTLPGTTPTAVPASTTPVATLTPTTTMPGTTTPTMMPGTTMPGTTFTDAIPDSTPMP
	MSGEVGGQGVFLSEGGGGSSDSWLANMATGDVTAAGDSLAAASLYLVAAPLALLLLTR
	>BdTLP14
	MAFSFFFPDNNKLLFLLLISIAITSMTTQNQAEAASGHIQLIMVNNCAESVWPALLGTTGHVTPQSGGFHLGAGEELTFN
	VPLMWSGRVWPRRGCAFDAHGNSTNGSRCTTGDCGGVLRCAGNPGAAPATVIEMTLGTPSSPVHFYDVSLVDGFNAPVSM
	APVGGGRGCGVAACGADLNVCCPSALEVRDREGRIAGCRSACGAMGGDRYCCTGDYGTPAACKPTMFAHLFKAICPRAYS
	YAFDDASSLNRCKASRYLITFCPPQPQY
	>BdTLP15
	MASSARVILIPLLAVLLSAFFSDAATITVVNKCSYTVWPGALPGGGRRLDPGQSWAFTMPPGTAGARVWPRTGCTFDSNG
	RGRCITGDCGGALDCAVSGEQPTTLAEYTLGQGNNKDFFDLSVIDGFNVPMSFEPLGGGCRGASCAVDITAQCLQELKVA
	GGCASACGKFGGDTYCCRGQFEHNCPPTDYSRFFKGKCPDAYSYAKDDQTSTFTCPAGTNYQIVMCP
	>BdTLP16
	MAMLNTSWVLRILPFFLLVAFTHAATFTITNKCQFTVWAAAVPSGGGKQLDAGQHWTIDVPAGTTGGRVWARTGCDFDGN
	GNGRCQTGDCGGVLQCTGYGQAPNTLAEFGLNKFNDLDFFDISLIDGFNVPMDFLPADGTAGCDKGGPRCDADVTAQCPS
	ELKAPGGCNNACTVFKEDRYCCTGTAADNCGPTDYSRFFKGQCPDAYSYPKDDQTSTFTCPGGTNYQVVFCPQASERAN
	>BdTLP17
	MASLSTTSIMLPVLLVLLLAAAAADAATFTITNKCQFTVWAAAVPSGGGRKLDAGQTWTVNMPAGTTGGRVWARTGCSFD
	GSGRGRCQTGDCGGVLHCTGYGQAPNTLAEFGLNKFNNLDFFDISLIDGFNVPMSFLPAGSGAGCPKGGPRCPRAVTPQC
	PRELRAAGGCNNACTVFREDRYCCTGSAANNCGPTNYSRFFKAQCQDAYSYPKDDPTSTFTCPGGTNYQVIFCP
	>BdTLP18
	MPAMAFAAVAHMILFLFLLGSNGAAAVERTFSFSNGCSHPVWVGALNGATSPPLSRSGFFLASGAASALAAPEDSSWSGT
	FWARTGCATDAATGRFSCATADCGSGDVACDGRGPSPPVTLVELTLAAVSSGSGGAQDFYDVSLVDGFNVPVRITPTINT
	TSNNNGAECRAASCASDVNAACPADLRVVVSGSGSGGEYVAACKSACNAYGSARYCCSGEYGTPAACGPTSYSELFKSAC
	PDAYSYAYDDATSTFTCAGASGYHIAFCPS
	>BdTLP19
	MASSPKLFLLLATLIPSCGLLLADFAPMTLTVVNNCPYPIWPGIQANADSEVLEGGGFYLPALSHHSFPAPTHAWSGRIW
	ARTGCAPAGGAQELRCATGDCGGRLQCGGLGGAAPATLAQVSLHHGGNDNDQSSYGVSVVDGFNVGLSVTPHEGRGNCPV
	LACRKNLTETCPSELQVRAGAGDGVVACKSGCQAFGTDELCCRNMYNSPQTCRASKYSQFFKGECPQAFTYAHDSPSLTH
	ECSAPRELKVIFCH
	>BdTLP20
	MANLLLLPCILLLLVQALPGTVVQVRGVTFHVTNKCPFPVWPANAPNSGHPRVDAPSSWSGRFWGRTGCSNFNGATTSRS
	RCLTGDCEGRLACNGSVGAPPATLLEVSLHEEAGTGSYDVSVVDGYNLPVAVWSRPANRSGKCFIAGCAKDVNAVCPPEL
	QVVVPGKAKAPTVVACRSACLAFGLDSFCCRGAYGTAEACKGSVYSRLFRDACPDYYSYAYDAAATTARCHAQEYVLNFC
	PSRWAPQPTPIMWPKFDFICRCMAEFSTFMDRFAPLVSLCMHESKLRKTTTLSLLVRL
	>BdTLP21
	MAAVSTSWALHLLPLLLLIATGKATTVNITNRCSFTVWPAAVPIGGGIQLDPGKSWILQVPNDGTGSSQRIWPRTSCFFD
	SKGNGSCQTGDCDGLLSCKGNGQPPTTLAEYTIGSFNSADFFDISLVNGFNVLMGFLPVPTKGASGCSKGPRCAANITSQ
	CPSQLQAPGGCNNACTVFKQDKYCCTNASNCEPTTYSLVFVRMCPDAYSYSMDSSSSTFTCPTGTNYQVVFCPPIDLTSS
	PPNPPAPIVTTKSKRSPSNGIIILMIGSGVGFIFLVAFIIFIVRRQITRRHQKMEEEVEDFGNLQGTPMRFTFQQLEVAT
	EKFRDKLGEGGFGSVFKGQLGDETIAVKRLDRAGQGKREFLAEVQTIGSIHHINLVRLIGFCAEKSHRLLVYEYMPKGSL
	DNWIYYRHDNSAPPLEWRMRCKIIANIAKGLSYLHEECMKRIAHLDVKPQNILLDENFNAKLSDFGLCKLIDRDTSQVVT
	RMRGTPGYLAPEWLTSQITEKADVYSFGVVVMEIISGRKNLDTSRSEESLHLISKLEEKVKSNHLEDLIDKNSNDMQEHE
	HEVIEMIKLAMWCLQIDCKRRPQMS
	>BdTLP22
	MAAVSTSLAVHLQPLFLLVATSDSTTIDITNQSSYTVWPAAAPIGGGLKLAPEETWTLHMPAGTVGQRIWPRTGCSFDRK
	GNGSCQTGDCDGLIACKANGQPPSTLAEFSQIQTKDFFDISLVDGFNVPMAFLPMPTKGVTGCSKGPRCAANIRSRCPSE
	LQTPGGCNNACTVFKQDKYCCTGTNSSNCKSTSYSTIFKQMCPDAFSYPLDSSGTFACPTGTSYQVIFCPLINQTIAPAA
	PSPLPISRVERAPLSPSPLPVPGGPTRMNLKSSSVKRVVGILASIGSFILLTITRRRQERNEEDDFGELQGTPMRFTFQQ
	LEVATQQFTEKIGEGGFGSVFKGKFGEEKIAVKRLDQAGQGKSEFLAEVQTIGSIHHINLVRLIGFCAEKSHRLLVYEYM
	PNGSLDRWIYRRHDNNTTPLDWGTRCKIITHIAKGLSYLHEECTKRIAHLDVKPQNILLDDNFNAKLSDFGLCKLIDRDM
	SQVVTRMRGTPGYLAPEWLTSQITEKADVYSFGVVVMEIMSGRKNLDTSRSEESIHLISLLEEKVKSDRLVDLIDNNSNE
	MQAQKQDVIQMMKLAMWCLQIDCKRRPKMSEVVKVLEGTMNADSNVDHNFVATNQANFGIAGNMYQAPGEMRQY
	>BdTLP23
	MGVMGIFLTLHNLPPLLLFLLLNFVLPVVTTNSGLTTNSGLTVTLNITNRCSYTVWPAALPVGGGMRLDTGKTWTLDVPY
	DTTRGRVWARTGCSFDSKGHGFCQTGDCSGVLDCRSDGNPPLTVADFSLNQYTTNSFFDISLYNGFNVPMEFLPIQVKGQ
	GSPGCSKGPHCAANITSQCPRELKAPGGCNSACTVLNNQYCCSGDDCDSNKYSAFFVRMCPEALSYSRDAPLSTAFTCPF
	QTNYQTKNTTAPEDGGRRGRFWKPTRNTNEVHISTVRSSNQAI
	>BdTLP24
	MAASSVLILLMASALLAAAGVVGATTFSITNQCGFPVWPAAIPVGGGRQLNRGETWNLEVPAGTSSARIWGRTGCSFNGA
	GRGSCATGDCGGALSCSLSGQPPATLAEFTLGGAQDFYDISVIDGFNVAMDFSCSTGDALRCRDAGCPDAYHHPNDVKTH
	ACSGNRSFRVVFCP
	>BdTLP25
	MHSKMSSSAGHFLLLLLLVGATSRAAATTFTITNRCAYTVWPAAIPVGGGARLDPGQTWYLNVPGGTSAARIWPRTGCDF
	RNGRGSCRTGDCGGAMYCGLSGQPPTTLAEFTLTGDMDYYDISVIDGFNVPMNFSCSSGNALRCSDGGCGDAYHQPNDVK
	THACGGGNRNFRITFCP
	>BdTLP26
	MSSSAGHFLLLLLLVGATSRAAATTFTITNRCAYTVWPAAIPVGGGARLDPGQTWYLNVPGGTSAARIWPRTGCDFRNGR
	GSCRTGDCGGAMYCGLSGQPPTTLAEFTLTGDMDYYDISVIDGFNVPMNFSCSSGNALR
	>BdTLP27
	MSASSMFIVVLLPLFAALSQGAGATSFSVTNQCNFVVWPALSDQQEGGGTQLNPGETWNLELFPPVTNNGAMAIWPRTGC
	DFNDAGSGSCATGDCDGRLSCSPFFSFLHSPAATLAGFFLDDRSNTDFYDIDVINGFNVAMDFSCSTGVTIRCRDAGCPE
	AYQQPDDAKTQSCSGDNRSFRIVFCP
	>BdTLP28
	MASPAGIIASIPTLFLFFLFFSGAAAAAAASSTKEVILEFTSRCPFPVWPAIVPLRQGLLREVPGVKPGEYFGLEIPVAD
	GGPTTYVWGRTGCRFGRAGRGHCRTGDCGGGLRNCGNDTAAVPETVTRAEFSLRGGRFRYGVTALKGFNVPMEFFCITDA
	ARCAEAGCHDGAAATYRNQKHRRRHVCRGNDVRLRVVFCPP
	>SbTLP1
	MASRARLPGSPASIAVLILSFFQGSVCGITFTFTNRCGDTVWPGLLSGSGTPPLETTGFALSPGQSRSLYAPQGWSGRFW
	GRSGCAFDGSGKGSCATGDCGSGEVECRGAGASPPATLAEFTLDGAGGKDFYDVSLVDGYNLPMLVQAAAPDCPDTGCLV
	DLNERCPDELRADDGRACRSACEAFGSPEYCCNGAYGNPNTCHPSQYSQLFKSACPKSYSYAYDDATSTFTCNHTDYTIT
	FCPKSTPTSDKSKHSSRRPSHEQLEDSVWLASLKASDASAQTITSWWSASIVLRSALAIAVTLLVAQLAPGHPMVSLL
	>SbTLP2
	SPVAILHRLATLRTYVINTPSIQPWLLAPSSTTASTEFSKHTTTVSWVSSCKHASTLNSTSEMAAAAVRSWCRRAFAALA
	VLLQLRGARSATFTIANGCGYTVWPGLLSSAGSAPLPTTGFALAPGESRAVPAPSGWSGRLWGRTLCAAATGRFSCATGD
	CGSGDVQCNGGGAATPATLAEFTLDGSGGLDFYDVSLVDGYNLPMVVAPSTSTGGKCAATGCAAELNAACPAGLRVEAAA
	DGGPVACRSACDAFGDAQYCCSGAYGNPNTCRPSTYSQFFKTACPRAYSYAYDDATSTFTCAAGSTDYTVTFCPALPTSV
	KSTGQNPQAAGLPQQLNNGTTMVFFGGNTQTSSAAAASANLLFAVTITAAAAVALALSGSALV
	>SbTLP3
	MARAHLALVSFVAALAAASIIGAASKSFTVTNNCEHTVWPGILSSAGSAAMDTTGFALAPGESRAMSVPSGWSGRLWGRT
	LCSTSTSADGTGRFACVTGDCGSGRQDCAGGGAAPPATLAEFTMDGSGGMDFYDVSLVDGYNLPMLVAPQGSAAAAGGSC
	VPTGCMVDLNGACPADLRVASTTTTGGVACKSACEAFGSAQYCCNGEYGNPSTCKPSAYSQFFKNACPRAYSYAYDDATS
	TFTCAGGDTTYAITFCPSTTSVKAAGGAQGGGLPLMNATMIYLGGDQVVVGSATAAARVPPSVLHEVLIAVVSLALAGAL
	Y
	>SbTLP4
	MARCPAHVALCSLALLLLLPAARSATFTMTNNCGYTVWPGLLSGAGTAPLSTTGFALAHGASATVDAPASWSGRMWARTL
	CATDAATGKFTCATGDCGSGSVQCNGGGAAPPATLAEFTLDGSGGLDFFDVSLVDGYNIPMLIVPQGAGGGGGGGNGSAD
	SSKCMATGCLVDLNGACPADLRVMATSTTSGAGGGAVACRSACEAFGTPQYCCSGAYGNPNTCRPSTYSQFFKNACPRAY
	SYAYDDSTSTFTCATGITYAITFCPSTTSGKYSGENPQAAGVQPTNGSMVYLGGEQLATGAASARASQLFLLAAAAAAAL
	AVVALL
	>SbTLP5
	MPPAPSPFSLGFTSVDGYRMGEQPRRTRQLCLLALVFAQWHQVSMAMTFTISNYCSHPIWPGTLAGSGTSQLSTTGFRLE
	PGQTVQLAAPVGWSGRIWARTGCVFDADGAGVCQTGDCGGRMECRGSGATPPATLFEVTLGQGGGQDFYDVSLVDGYNLP
	VVAIPRARQGACNATGCMADLNRSCPRELQVDCGGGAIACRSACEAFGQDRYCCSGAYGTPDACHPTVYSSIFKSACPRA
	YSYAYDDRTSTFTCRAVDYTIAFCLPTSEIKRSDAKFLGAQIDDGQSTGNGNAPPIYNNGGFKPPIYNYGGGGSRVPTTT
	TSSASTRYSQPWLLLLLVLVFFF
	>SbTLP6
	MAAAAAVCRSLGLFVVVVLAVSVTGVWSKSFTITNNCGYTVWPGVLSGAGSPALETTGFELPPGASQTLEAPAGWSGRLW
	GRTLCSTDATTNKFTCATGDCGSGTVACGGGNAAPPATLAEFTLDGSGGMDFYDVSLVDGSNLPLLVAPSSSGAAAAGNC
	APTGCLVDLNAACPADLRVVVTSSSAAADVNADDVVACKSACLAFGSPEYCCSGEYASPTTCRPSAYSEFFKNACPRAYS
	YAYDDATSTFTCAGGDTAAYTVTFCPGTNSVKSSSPSSGAPGDLPLINGTMAFAGGDQQVGAAAAMPPSTTSRTVVLLVA
	ALVMLAGGAMS
	>SbTLP7
	MASSMMSWSASAIISLSFVILSFFQGAVGGITFTFTNRCGGTVWPGVLANSGSSALQTTGFELGPGETRSLAAPSGWSGR
	FWARTGCAFDASSGKGACATGDCGSGEVECRGRGAAPPATLAEFTLGGGGGKDYYDVSLVDGYNLPMVVEAAAPGCPVTG
	CLVDLNERCPAELRAGGQAQACRSACEAFGTPEYCCSGQFGNPDTCRPSVYSQMFKAACPRSYSYAYDDATSTFTCAATD
	YSITFCPPRSGTPNSQKATKDPLPTPKDVQLEGDSWLASLATGEMDAATSAAAASLLLQAALAAAAVVVLLV
	>SbTLP8
	MGALLPLLCICCFTLLLQGADAATFTITNSCGYTVWPGILSNAGVAPPSTTGFALAPGQSAAVTVAASWSGRIWARTLCT
	TSTSTGAFACVTADCGTGTVECSGRGAAPPATLAELTLAGGAGGDDDFYDVSLVDGFNVPMLVAPRASPAASGSGSCRPT
	GCAADLNAACPAELRVAGNGSGAPAVACRSACEAFAAAEYCCSGAYASPATCAPTAYSRFFKAACPSAYSYAYDDATSTF
	TCAAAAGGGGGYDVVFCPNASSLKSGGNPEAAGLPPSTLEFSGDAAGSLTTTRNAVAALLQTVVVFSAMMPWRWWW
	>SbTLP9
	MAATAAAAAMRAVAVSAAALLVVASSLAGVASAATLALYNRCGETVWPGIQPSAGKEILARGGLQLSPGHSTSIRLPAGW
	SGRVWGRQGCAFDASGHGRCATGDCGGAFFCNGAGGAPPATLAEITLGATASAQDFYDVSLVDGYNIPIAMTPVHGSGAH
	CVPAGCVSDLNRVCPAGLAVRGAGEGGRGRVVGCRSACAAYGAPQYCCTGQFGSPQQCKPTAYSRLFKSACPKAYSYAYD
	DPTSILTCSAGASYVVTFCPHHR
	>SbTLP10
	MEDASRGGWSSPCSLIFVLALAHWCVTTMASSTFTVSNYCSQPIWPGTLAGAGTPQLPTTGFRLDPGQSVQVPAPTAWSG
	RVWARTGCVFDADGKGTCQTGDCGGRLECAGTGATPPATLFEVTLGKGTADAADLDYYDVSLVDGYNLPVVAVPRARPGG
	GGCNATGCMADLNRSCPRELQVDCGGGTVACRSACEAFGQDQYCCSGAYATPTACRPTAYSSVFKSACPRAYSYAYDDRS
	STFTCHSAAAGYTIAFCLPPSGLHDSDATPLVSPPGSGQSTSGGSVGGADSTPPPPPTVGSGVGSANQAPPSTDNGGGGT
	TGQAPPATDNGGDGTTGQAPPATGNGGDGTTNLQPPPTDNDGAGGTYQQPWMTMSLASTLHDQLWLLLPLPAVLFFLL
	>SbTLP11
	MGIATGVCFVVLVLICTFLREGRAATFTFVNRCTGTVWPGIQSNAGSSRLDPTGFVLPPGTSRAVQAPSGWSGRAWARTG
	CAQDASGKVVCATGDCGSGSLECNGQNAATPATLAEFTLAGGGGDDFYDVSLVDGYNLPILVEPAGGATGATTCAAAGCS
	ADLNERCPAELRTEGGAGCRSACDAFGKPEYCCSGAYANPNTCRPTAYSQLFKSACPKSYSYAYDDPTSTFTCAGGRDYT
	ITFCPVATPSMKSSGGPGATTAAPTGPTPTLPGATPQMPRSAGGGQGSGPDGQGVMLGDNSWLASLATGDASSAPSSPPA
	LRASPLAPLLLGALLLLLLVL
	>SbTLP12
	MELPRSMAVLVLVFFVLCGVGEAATFTFVNRCTDTVWPGVLSNAGSPRLEPTGFELSPGEARAVPAPAGWSGRMWARTGC
	SHDGATGRLVCATGDCGSGSAECAGAGAAPPATLAEFTLDGSGGLDFYDVSLVDGYNLPVLVETSGGGGSTGPASCAAAG
	CAADLNAMCPAELRAGGGAACRSACDAFARPEYCCSGAFASPAACRPTAYSQVFKTACPRSYSYAFDDPTSTFTCGGGPD
	YTVTFCPGATPSQKSTTMPGSTPTTVPGTTTTTTVPGATPTTVPMPGATPAMPTGTMMPGTTFTDATPDSAMPMGGGGLG
	IEGGDSQGSVLLGASSSEGGVSWLANMATGDASAAAAPQPQVARLVVAPLATLLCGLHLRQLLL
	>SbTLP13
	MACLASNNKPQLHLINIFVTVALLLVTSTHGAGSTGNNGSGNIQLILVNNCAESIWPGLLGTAGHPTPQSGGFHLAPGDE
	AAFDVPLGWSGRVWPRRGCSFDGRERGLCATGDCGGVLRCDGRPGSTPATVVEMTLGTPKSPLHFYDVSLVDGFNAPVSM
	APVGGGAGCGVAGCQADLNVCCPSALEVRDREGRVAGCRSACRAMGGDRYCCTGDYASPDKCRPTIFAHVFKAVCPKAYS
	YAYDDATSLNRCKASRYLITFCPPPTSRK
	>SbTLP14
	MGVIRIASLLLLAGAIWWLEAKSGAEAAGTTVFTLHNNCTQTIWPATLSGNSAAAVGGGGFELSPNATVSFPAPAGWSGR
	LWARTGCVASPSPSPSPSPSSPSGLSCATGDCSGAASCSLGGAPPVTLAEFTLGGADGKDFYDVSLVDGYNVGVGVAATG
	ARVNYATCGYAGCVGDVNALCPPELQMSAGANKAAEEGPTVACRSACEAFGTAEYCCTGAHGGPSTCGPTKYSRLFKAAC
	PAAYSYAYDDPTSTFTCGTGAQYLVTFCPGHQ
	>SbTLP15
	MADHHHSAWTTSGAPRHPLLSCALMALVSFVAAGAGAGPMVLAADAIVFHVANKCPFPVWPASAPNTGHPVLAGGGFYVP
	PGKSRRVDAPATWNGRFWARTGCNFTANGGVGATGCLTGDCEGRLACNGSVGAPPATLVEVSLHAKGSSYDVSLVDGYNL
	PVAVSATGTGADPNKCAIAGCAKNVNAVCPPELQVTATGGGGGGGKTVVACKSACLAFGLDAFCCRGAYATPATCRGTVY
	SRLFKDACPAYYSYAYDTTAATASGCYAQEYVITFCPSRWGDEPGDGAAAAAAAQI
	>SbTLP16
	MAATFTFINKCREPIYPGVQTNPGKPGFPTTGFQLKPGGRAQYRGVPGTWAGRIWPRHRCSTGASPAGALSCASGDCGGR
	LECNGAGGQVPSTLAEFTLGGGAGGGKDFFDISNVDGFNIVPHGAGCRARAVTCAADINAACPRELAVTAAGGGGRTVGC
	KSACAAFNADEYCCRGRYGSPGECKPSRYSLYFKRKCPQAYSYAFDDGSSTFTCAAGADYDVVFCP
	>SbTLP17
	MASVLHLLPLVVVVVFLAAAAADAATFTVTNKCQYTVWAAAVPGGGQQLDNGQTWSINVPAGTTGGRVWARTGCSFDGSG
	NGQCQTGDCGGVLRCTQYGQPPNTLAEFGLNQYQGLDFIDISLVDGFNVPMDFLPAGDGSGCPKGGPRCDADVTSQCPAA
	LKATGGCNNPCTVFKTDEYCCTGSAANTCGPTDYSKFFKGLCPDAYSYPKDDATSTYTCPGGTNYNVVFCP
	>SbTLP18
	MAVAHLLLQLSAAAGGNGGSRNSRMVIPAILLILLQLLLFTALSVDGAASFSFTNACQHPVWVGALHGASSPPLASSGFY
	LAPSATSRLDAPSSGAWSGTFWARTGCGVDSTTGRFSCATADCGTGDVACQGRGPAPPVSLVEVTLAAPSSGGPDFYDVS
	LVDGFNVPVRVAPSGGGGDCRPAACAGDVNAMCPADLRVVASSSSGGGGVVACKSACGAYGGARYCCTGQYGTPATCGPT
	NYSQVFKSVCPSAYSYAYDDASSTFTCSGASTYDVTFCPGS
	>SbTLP19
	MAASSSVTTVGGSFLAALALLAVASDAAVFTVVNRCPYTVWAASVPVGGGRRLNRGETWRITAPPGTTAARIWARTGCQF
	DASGRGSCRTGDCGGVLQCTGYGRAPNTLAEYALKQFNNLDFFDISLIDGFNVPMSFLPDGGSGCSRGPRCAVDVNARCP
	AELRQDGVCNNACPVFKQDVYCCVGSAANNCGPTKYSRYFKGQCPDAYSYPKDDATSTFTCPTGTNYKVVFCP
	>SbTLP20
	MASSLAKSSSSVLLLAAFVALFAASASVDAATFNVINRCKDTLWPAALPGGGARLDPGKTWTVQVPAGTAHARMWARTGC
	RFDGSGRGTCQTGDCGGALACTVSGRTPATLAEYTLNNNGPDYIDISLVDGFNVPMSFRCGGKGPSCKADVNAKCPAKLK
	VPGGCASACEKLGGDTYCCRGQYTDKCPPTDYSRFFKGLCLDAYSYAKDDQTSTFTCPKGSNYEIVLCP
	>SbTLP21
	MTVLSSSRTLHLLPLFLLLPIGSAITLSISNRCSNTIWPAAVPGGGKQLDPGESWTLNMPASTTTGRVWPRTNCSFDSAG
	NGSCQTGDCGGVLACTGYGQPPSTLAEFSIGGGTDFFDISLVDGFNVPMDFLPVQENTGAGQACSRGPRCVGNITAECPS
	DLKAPGGCNSACTVFKQDKYCCTGNNTSTCEPTTYSVFFVRGCPDAYSYSRDDDSSTTFTCPSGTNYQIVFCPPVDISAS
	PPATNPPTPNVTGPTHTNHSSFTTNKIIGIVIGSIGSLIVLIVSIAFCAYKLRARQHWEMEEGVEEFRELPGMPIRFTFQ
	QLQEATDQFRYKLGEGGFGSVFEGQYSEEKIAVKRLERSGQGKREFLAEVQTIGSIHHIHLVRLIGFCAEKSHRLLVWIY
	YSHEHDTPSLDWKTRHQVITHIAKGLSYLHEECSKRIAHLDVKPQNILLDENFNAKLSDFGLSKLIDRDKSQVITRMRGT
	PGYLAPEWLTSQITEKADVYSFGIVVMEIISSRKNLDTSRSEESIHLITLLEEKVKSDQLADLVDKHSADMQVHKQEVLE
	MMELAMWCLQIDSKRRPQMSEVVKVLEGHMSIESRIDHNFVPQIHLKPQIYQAPGDMGVIVRS
	>SbTLP22
	MLQPRIQSKKQRITQDKMTVLSSSRTLHLLPLFLLLPIGSAITLSISNRCSNTIWPAAVPGGGKQLDPGESWTLNMPAST
	TTGRVWPRTNCSFDSAGNGSCQTGDCGGVLACTGYGQPPSTLAEFSIGGGTDFFDISLVDGFNVPMDFLPVQENTGAGQA
	CSRGPRCVGNITAECPSDLKAPGGCNSACTVFKQDKYCCTGNNTSTCEPTTYSVFFVRGCPDAYSYSRDDDSSTTFTCPS
	GTNYQIVFCPPVDISASPPATNPPTPNVTGPTHTNHSSFTTNKIIGIVIGSIGSLIVLIVSIAFCAYKLRARQHWEMEEG
	VEEFRELPGMPIRFTFQQLQEATDQFRYKLGEGGFGSVFEGQYSEEKIAVKRLERSGQGKREFLAEVQTIGSIHHIHLVR
	LIGFCAEKSHRLLVYEYMPKGSLDRWIYYSHEHDTPSLDWKTRHQVITHIAKGLSYLHEECSKRIAHLDVKPQNILLDEN
	FNAKLSDFGLSKLIDRDKSQVITRMRGTPGYLAPEWLTSQITEKADVYSFGIVVMEIISSRKNLDTSRSEESIHLITLLE
	EKVKSDQLVDLIDKNNADMQAHKQNVIQVMQLAMWCLQIDCKRRPQMSEVAKVLEGSMDAETNIDHSFVATSAARFGVAQ
	NIGFSSSAHASDLSGPR
	>SbTLP23
	MAPGLRVLALLLVAAAVAVAADAVSIVVTNKCAYTVWPAALPGGGTVLNTGDSWFIDVPAGTRNGRVWGRTGCGFIINGT
	LGQCQTGDCGGTLVCGKVGSEPITLAEYSLAGTGGDQFDISLVHGFNAPMSFLPSGGGGGASRCARGAGPSCPVQEITFD
	CPSEQRRVAGCGNPCDGQSSSCGPNNGTEYFKKACPQTVTYPRDTSNTIFTCPAGTSYEITFCP
	>SbTLP24
	MATTTRPACRALFTFLVVLGVSASDDFAPSPDVDTLDIKNNCSYRVAPVIAPRQGSPPLSFTPVELKGYEYFLGIPMPHG
	WSGRIWGRTDCSTDGNGRFACATGDCGSGRLECDGGGGGGPAPAATVAEFALGGKGGTDTYNISLADGYNLPMLVAPYGT
	SHGGGQQCAPTQCVLDLDSACPADQQVNASGRVVACRPSGNSNGSLKNACPTANSYAVVDAAASASSFSCAFVYNTYTVT
	FCPDNSEFDPKYYRT
	>SbTLP25
	MAMDGVVSDLHLIAFFAFLLSTHGATGVKFTFRNNCPETVWPETLTSSGPAFPTTGFPLPPGASLSFSGVGATWSGRMWG
	RYRCTATTSPVGGARFSCESGDCGSGQVACNGAGGAPPATLAEFTLGGGGGGNKDFYDVSNVDGFNLPVEIEPAAGGRCR
	STSCPADINRVCPERAGGESCCGSSAAAAAAVVSGEEEGRRRRGGGLQERVPGVRHGRVLLPRAVRVAGDVQAERLLRAV
	QGAVPAGV
	>SbTLP26
	MASPAASWVLFLLAAMTGCASAATFTIKNNCPYTVWPAATPVGGGTQLNPGQTWTINVPAGTKSGRVWGRTGCSFNSGGR
	GHCATGDCGGALSCTLSGQPPLTLAEFTIGYTNGPNDYYDISVIDGYNLAMDFSCSTGMNLHCSRPRCPDAYLYPTDDTK
	THGCRGNSNYKVTFCP
	>SbTLP27
	MAASSTLLVLLAAALVAGASASTFTITNNCRYTVWPAATPVGGGTQLNPGGTWTITVPAGTSSGRVWGRTGCSFNGGSGS
	CQTGDCAGALSCTLSGQPPLTLAEFTLGTSGGNQDFYDISVIDGYNLAMAFACSAGDRIVCTGSQCPQAYLFPDDNSKLH
	HCPGNSNYQVTFCP
	>SbTLP28
	MAGGSRSRSSRTPAAPHSLVLLALVTLTTAGKASAATFQVTNLCPFTVWPAAIPVGGGTQLEPGQTWLLKVPAETTGGRV
	WGRTGCRFAPSGHGWCATGDCAGALRCQLSGKPPATLAEFTIGAGAADYYDLSVVDGFNLPMDLRCDGEAHTIRCRNAGC
	PDANHRPGEGKVRSCKADSDYHVIFCPK
	>SbTLP29
	MASPAASSVLSLLLLAAFVGTARAATFTITNNCGSTVWPAATPVGGGTQLDPGQTWTINVPAGTSSGRVWGRTGCSFNGG
	SGSCQTGDCGGALSCTLSGQPPMTLAEFTIGGSQDFYDISVIDGYNLAMRFSCSTGVTLNCGGSSCPDAYLFPSDNTKTH
	ACNGNSNYQVTFCP
	>SbTLP30
	MASTSMSLVLFLLLATFAAGASAATFTVKNNCNYTVWPAAIPVGGGTQLDPGQTWTVDVPAGTTGRFWGRTGCSFSGGSG
	HCDTGDCAGALNCTVSGQPPATLAEFSIGGTEDYYDISVIDGYNLAMAFSCSTGVTLVCRSPTCPQAYPFASEDPETHGC
	STNSNYQLTFCP
	>SbTLP31
	MASTSMSTVLFLLLATFAAGASAATFTVKNNCSSTVWPAAIPVGGGTQLDPGQTWTVDVPAGTTGRFWGRTNCSFVGGNG
	HCGTGDCAGALNCTVSGQPPTTLAEFSLGGGSAGGNQDFYDMSVIEGYNLPMAFSCSTGVGLVCTSPTCPAACLFASDDC
	RVHACSSNSNYQVIFCP
	>SbTLP32
	MASTTSMPSILFLLLAAFAASASAATFTIKNNCGYTVWPAGIPVGGGTQLNSGQTWTVNVPAGTSGRFWGRTGCSFSGGS
	GHCDSGDCAGKLSCTVSGQTPATLAEYTIGGTGNPQDYYDISCVDGYNQPMSFSCSTGVALSCTYAKCPDAYQYSTDDKK
	THACSANSNYQITFCP
	>SbTLP33
	MVLMPLPVLWFPDSDDFTASADEQHDILNIKNNCSFSVAPVIVPKPGSPPLDFTPYQFMGYEYLVNVALPHGWSGLIWAR
	TGCSTDDDGKFTCATGDCGSGRLGCGRGARPTSSSPATIAVLALGGKAGGGTDSYHISVADGYNVPVLVAPSDTSRGGQQ
	CAPTQCVVDLDGACPADQQVKASDGRVVACKPPPSGNPAAGSSNIACATAGTNGPVCAVVDNSYTVTFCPDNTEFDPNPS
	GTSN
	>SbTLP34
	MAASSSSILLLFLAATLMASGTHAATFTIKNNCGFTVWPAATPVGGGTQLNSGGTWTINVPAGTSSGRVWGRTGCSFNGN
	SGSCQTGDCGGALACTLSGKPPLTLAEFTIGGSQDFYDISVIDGFNIGMAFSCSTGVGLVCRDSSCPDAYHNPPDRKTHA
	CGGNSNYQVTFCP
	>SbTLP35
	MGSLVASGCRPAHFLLLALVALAAGAGKASAATFLVLNLCPFPVWPAAVPTGAGTGPLTKLEHAKAWFVRVPSGTGRIWG
	RTGCDFAGDGEHGGCSTGDCAGALHCQSMGKPPATVAEFTISDVAGIANDTFGISVADGFNLPLDFACGGGNPRVWKEWV
	RCREPGCPDAMKVHSCRSEGDYNVVFCPFKD
	>OsTLP1
	MAAAAGGMSSRSSSLLAMVFVAVAVLARAQDERAATFTITNNCAYTVWPGLLSSAGSAPLSTTGFALAPGASQAVPAPSGWSGRMWGRTLCAADGAGAKFSCATGDCGSGDVQCNGGGAAPPATLAEFTLDGSGGLDFFDVSLVDGYNLPMLVTPSATSGSGKCAATGCVAELNGACPADLRVASASGPAVACRSACEAFGSAEYCCSGAYGNPNTCRPSAYSEFFKAACPRAYSYAYDDSTSTFTCAAGATDYAITFCPAAPTSVKSSGQNPQAAGLQQLNDTMVYFGGGGGSPQSSGATTTSAYSSIAAAVFSVAAVALAALL
	>OsTLP2
	MAMAVRVAAGLVVALLLAGDASAATLALYNRCAETVWPGIQPSAGKELLARGGFQLAPNRATSIRLPAGWSGRVWGRQGCSFDAAGRGRCATGDCGGALYCNGAGGAPPATLAEITLASTPAAQDFYDVSLVDGYNIPIAMTPSHGSGANCVPAGCISDLNRVCPAGLAVRGGGGDNRVVGCRSACAAYGAPQYCCTGQFGSPQQCKPTAYSRLFKTACPKAYSYAYDDPTSILTCSAGASYIVTFCPHRR
	>OsTLP3
	MMGIQRICIVLGMLFILVREGGAVTFTFVNRCTGTVWPGILSNAGSARMDPTGFELPPGAARAVPAPTGWSGRLWARTGCTQDGTGKVVCATGDCGSGTLECAGRGAAPPATLAEFTLDGGGRNDFYDVSLVDGYNLPLLVEPSGALGATATTCAAAGCAADLNARCPAELRAVGGAACRSACDAFGKPEFCCSGAYANPNTCRPTAYSQVFKSACPRSYSYAYDDPTSTFTCAGGRDYTITFCPVATPSLKSAGGTTTPTTTVPGVTTDAPPDMARPIGSQGGGGGGGAGQGVMLGDNSWLASLAMGDASSSRRASRLALLAAPLALLTLHLPRL
	>OsTLP4
	MSQCPTHVALRLLALLFLLPAAWSATFTMTNNCGYTVWPGLLSGAGTAPLSTTGFALAHGASATVDAPASWSGRMWARTLCAEDATGKFTCATGDCGSGGIQCNGGGAAPPATLMEFTLDGSGGMDFFDVSLVDGYNLPMIIVPQGGGAAAPAGSGGGSG
	GKCMATGCLVDLNGACPADLRVMAASTGTGAAAPGGGPVACRSACEAFGSPQYCCSGAYGNPNTCRPSTYSQFFKNACPRAYSYAYDDSTSTFTCTAGTNYAITFCPSTTSGKYSGGENPQAAGVPSTNDTMVVLGAEQLSTASSAAAHAAPQLTLPLLPLVVVAALVAAMI
	>OsTLP5
	MAGSSNFSLILCAQPLPKPASVKGALCTTFTLTNSCAYTVWPGLLSSAGSPPLATTGFALAPGESLAVDAPAAWSGRVWGRTLCGADPGGSGRFACATGDCGSGAVECGGGGAAPPATLAEFTLDGAGGNDFYDVSLVDGSNLPMVVVPQGGGAACGATGCLVDLNGPCPADLKVAGADGAGIACRSACEAFGTPEYCCNGAFGTPATCRPSAYSQFFKNACPRAYSYAYDDATSTFTCASGTASYLVVFCPIISR
	>OsTLP6
	MATARRLLPVTLLLISLSRALCTTFTLTNSCAYTVWPGLLSSAGSPPLATTGFALAPGESLAVDAPAAWSGRVWGRTLCGADPGGSGRFACATGDCGSGAVECGGGGAAPPATLAEFTLDGAGGNDFYDVSLVDGSNLPMVVVPQGGGAACGATGCLVDLNGPCPADLKVAGADGAGIACRSACEAFGTPEYCCNGAFGTPATCRPSAYSQFFKNACPRAYSYAYDDATSTFTCASGTASYLVVFCPIISSLKSSVGGGATNPSASGTGLPLINDTVSFLNRGGGGNGGYYDASSSASLTAPSPLPVAGQAAAAVLAWLCTARGRHWLPW
	>OsTLP7
	MVAMRGASPVVVLVLVASVLAPGAMSAKFVFTNNCHEVLYPGVLTPATAQAFPTTGFELQPGASAAYDGVPDNWSGNIWARRLCSTDASGRFSCESGDCGTGRVECDGRGNGPPSTLSEFTLRGGSARDTDFYDISNVDGFNVPVQVAPSGAGCSAVACAADIDASCPAELAVKGAGGAVVGCKSGCLAFGRDDLCCRGAYGTPDKCPPSQYSKFFKDKCPQAYSYAYDDKSSTFTCTSGASYQITFCP
	>OsTLP8
	MAMGWLPRSATAVLVLFLVLWRDWGVEAATFTFVNRCTDTVWPGVLSNAGSARLATTGFELPPGVARAVPAPAGWSGRMWARTGCAVVQDGGAGGGRMVCATGDCGSGGAECNGAGAAPPATLAEFTLDGSGGLDFYDVSLVDGYNLPVLVEPSSSGGGGGGGGSLTSAATCAAAGCAADLNAMCPAELRAGGGAACRSACDAFGRPEFCCSGAFANPSTCRPTAYSQVFKSACPRSYSYAFDDPTSTFTCSGGPDYTLTFCPASSPSGSQKSTTATPTPAAMMPGTGTPTTPTTATAMPGATMPGTATATTMPGTTFTDAVPDTSMPMPMGGDAGGGGEEGVVLSGSETWIANMATGELTAAASLSRPSPAAALALFLVHALRLLVLR
	>OsTLP9
	MASWIITRSTWIMSVFFVILSFFQGLVMVGGVTFTFTNRCGGTVWPGVLSNSGSSALGTTGFALGAGETRSLAAPAGWSG
	RFWARTGCTFDDDGKGTCATGDCGSGEVECRGAGATPPATLVEFTLGSGGGGGKDYYDVSLVDGYNLPMVVEAAAAGCPA
	TGCVVDLNQRCPAELKAGHGQACRSACEAFGTPEYCCSGDHGNPDTCHPSVYSQMFKRACPRSYSYAYDDATSTFTCTGT
	DYSITFCPRPGNPNSQKSSNDPSPRPKDPQLEDDSWLASLATGEVDGAAPASTSLLLQATLAVAVMALLVLH
	>OsTLP10
	ALLHFLSLLLFLSLLQGAQAATFTISNRCGYTVWPGILSNAGVAPPSTTGFALSPGQTLAVSVAAAWSGRIWGRTLCGQD
	SSGKFTCATGDCGSGAVECSGRGAAPPATLAEFTLAGGSGGGGGDDFYDVSLVDGYNLPMLVAPSTPPPASGGAASNNGS
	SCQVTGCVMDLNKSCPAELQVVAASAARRAVAACKSACEAFGTAEYCCSGAHGSPATCAATAYSRFFKGACPRAYSYAYD
	DATSTFTCAAAGGGYDVVFCPGMSSLKSGGNPEAVGLPPTYSTMAFTGNAESLTMSRNSLVILLMIISSVISTLSW
	>OsTLP11
	MLAGLPPQTSDHQLHQATKLAIYWQLIELMATPLLLVVNAILIMAITAFAGGGGGGNGGIQLIMVNNCGESVWPGLLGTA
	GHPTPQSGGFHLGAGEEAALEVPAGWSGRVWPRRGCSFDSRGRGSCATGDCGGVLRCNGAAGATPATVVEMTLGTSASAM
	HFYDVSLVDGFNAPVSMAAVGGGVGCGTAACGADVNVCCPSALEVRDREGRVAGCRSACRAMGGDRYCCTGDYASPSACR
	PTIFSHLFKAICPRAYSYAYDDATSLNRCHAKRYLITFCPPQPS
	>OsTLP12
	MAEVGHATSGAARAFLRILNKLRHVLSSSHLISEDITNVHINKIITGQITVAARVLWSQLQFGAEAVGTTVFTLRNNCTY
	TVWPATLSGNTAVAVGGGGFELSPGANVSFPAPAGWSGRLWARTDCAPSGTASLACVTGDCGGAVSCSLGGAPPVTLAEF
	TLGGTDGKDFYDVSLVDGYNVGIGVAATGARVNRSTCGYAGCVGDVNALCPAELQVAGKENDQQSGAAATTTVACRSACE
	AFGTAEYCCTGAHGGPDSCGPTRYSRLFKAACPAAYSYAYDDPTSTFTCGTGAQYVITFCPAQQQ
	>OsTLP13
	MEFGRTPALQIIVGVLWSQLQFGAEAVGTTVFTLRNNCTYTVWPATLSGNTAVAVGGGGFELSPGANVSFPAPAGWSGRL
	WARTDCAPSGTASLACVTGDCGGAVSCSLGGAPPVTLAEFTLGGTDGKDFYDVSLVDGYNVGIGVAATGARVNRSTCGYA
	GCVGDVNALCPAELQVAGKENDQQSGAAATTTVACRSACEAFGTAEYCCTGAHGGPDSCGPTRYSRLFKAACPAAYSYAY
	DDPTSTFTCGTGAQYVITFCPAQQQ
	>OsTLP14
	IASCDILPLLAMAVAHLLIQLISMAGNGVGACRVQIIPAIIFLQLLFRALGADGASSFSFTNSCQYPVWVGVLHGASSPA
	LARSGFYLAPSGTYHLAAPSSGTWSGTFWARTGCAVDSSTGRFTCATADCGSGDVACNGRGPSPPVTLAEITLAAPGSGG
	QDFYDVSLVDGFNVPVRLAPSSSGGGGGDCHAVSCAGDVNAACPSDLRVVSGAGAVVACRSACDAYRSARYCCTGAYGSP
	AACGPTDYSQVFKAACPAAYSYAYDDASSTFTCFGASSYDVTFCPRS
	>OsTLP15
	MAMGDFLPASTAAAFFVLLLGVNGAAAVNFTFHFHNNCPETVWPAALSSAGRPPFPTTGFALPPGASLSVAGVTATWSGR
	VWGRHRCATGGGRFSCESGDCGTGQVACNGAGGAPPATLAEFTLGGGGGGAGALSDFYDVSNVDGFNLPVEVRPELLERR
	QEGAAAALCRTTACPADINRVCPSELAVRAADRGGAAAAAVVACKSACLAFGTDEQCCRGRFASPDKCAPSEYSRLFKAQ
	CPQAYSYAFDDRSSTFTCANATGYRITFCPAAAAKN
	>OsTLP16
	MAAPAILRLLPLLLLAAAANAATFTITNKCQITVWAAAVPSGGGQQLDPGQQWVIDVPAGTTGGRVWARTGCSFDGSGNG
	RCQTGDCGGVLRCAAYGQPPNTLAEFALNQFSNLDFFDISLIDGFNVPMDFLPAGDGAGCAKGGPRCEADVAGQCPSELR
	APGGCNNACTVFKQDQYCCTGSAANNCGPTNYSQFFKGLCPDAYSYPKDDQTSTFTCPAGTNYQVVFCP
	>OsTLP17
	VVHVGNAKSRDAIALHPTLQISTRSLARSLPTSKFKQQSRPLLTKKTKAMAPSLATSSTLALFLLVAVSIADAATFAITN
	RCQYTVWPAAVPSGGGTKLDPGQTWTINVPAGTTGGRVWARTGCGFDGSGNGQCQTGDCGGKLRCTAYGAAPNTLAEFAL
	NQWNNLDFFDISLIDGFNVPMAFLPAGSGAGCPKGGPRCATAITPQCPSELRAPGGCNNACTVFRQDRYCCTGSAANSCG
	PTNYSEFFKRLCPDAYSYPKDDASSTYTCPAGTNYQVVFCP
	>OsTLP18
	MDSRMLLMLMQLLGSPTSLAVLLLSFFQGSVGVGAITFTFTNRCTDTVWPGVLSGSGTPPLETTGFALSPGGSRSLYAPS
	GWSGRFWARSGCEFDDSGKGSCATGDCGSGQVECRGAGASPPATLAEASAPDCPDTGCLVDLNERCPSELRADDGRACRS
	ACEAFGRPEYCCNGAYGNPDTCHPSQYSQLFKSACPKSYSYAYDDATSTFTCNHTDYTITFCPRSTPSSTLRFWAKIGDF
	DVEHELGKVKWEFKERITETEPRAARRCGVAGELEGQQWRGDGCNCGIMAGILSFPICLGNCSGDPACPAGASRIIQLVA
	SEKDS
	>OsTLP19
	MHLMSSINLNTNCSTCKGIDCTTASIKFKLVTTIMEPSISRRRRIDIALVSLLLLAAAAAAVDAATITMVNRCSYTVWPG
	ALPGGGARLDPGQSWSISVAAGTPAARIWPRTGCSFDGAGRGRCATGDCAGALSCAVSGEPPTTLAEYTLGRPGAGGDDF
	LDLSLIDGFNVPVSFQPANGGGARCSKGRGPSCAVDITARCLPELRVPGGCASACGKFGGDTYCCRGRFEHVCPPTSYSM
	FFKGLCPDAYSYAKDDQTSTFTCPAGTNYRVDFCPPTSGVTAGDEDDEIASA
	>OsTLP20
	MACLSLLSGVHPLPLLLLITLLGPVALVRGVTFRVVNKCPFPVWPAAAPNAGHPVLAGGGFLLPPGQSRRVSAPPTWNGR
	FWGRTGCNFTSTATNHHGNAAASCLTGDCGGRLACNGTAGAPPATLVEVDLHEDQSKGSSYDVSLVDGYNLPVAVWTKPP
	TPGAAAADRKCVIPGCAKNVNAVCPPELQVTAAAAVVACKSACVAFGTDAFCCRGAHGTAETCRGSAYSRVFRDACPAYV
	SYPYDTAAARCYAEVYVLTFCPSRWGAGADRVAQA
	>OsTLP21
	MANTRVFVLLLLAVAVAVVYSADAATITVVNRCRYTVWPGALPGGGVRLDPGKSWTLNVAAGTKAARIWPRTGCDFDGAG
	RGRCLTGDCRNALSCAVSGAPPTTLAEYTLGTPGAAGGDATDYFDLSLIDGFNVPMSFQPTSNAARCGARRRGPSCGVDI
	TAQCLPELKVAGGCDSACGKFGGDAYCCRGKYEHECPPTKYSKFFKDKCPDAYSYAKDDRSSTFTCPAGTNYQIVMCP
	>OsTLP22
	MAAVSTCCTHHLLPLLLLAAIVATTTTNHAAAAATLNITNLCPFTVWPAAVPVGGGRRLDPGTSWALDVPAGAAPGRVWA
	RTGCTFDATGANGTCLTGDCGGALSCTGYGEPPQTLAEFSLGQADGQDLFDISLVDGFNVPMDFLPAPPPDQSPPCSKGP
	RCPANVTAQCPGELRAHGGCNSACRVFKQDKYCCTGNGTNTCEPTTYSLPFVRMCPDAYSYSRNDASSPGFTCPSGTNYQ
	IIFCPPIDLTSSSPASIAVAANNRQGKKVIAGIIIASVIGSTSVLTMVMAYTSIKRRTRRRREIREEEQELEEITLQGMP
	RRFTFQQLQEATDQFRDKLGEGGFGSVFLGQIGDERVAVKRLDRNGQGMREFLAEVQTIGSIHHINLVRLIGFCAEKSQR
	LLVYEHMPKGSLDRWIYHQQGAAIFPSVPPLDWQTRYKIITQVAKGLSYLHEECTKRIAHLDVKPQNILLDDKFNAKLSD
	FGLCKLIDRDKSQIDCKRRPQMSEVVKALEGTISIETNIVHDFVAVNPPQFYNLPTTLSEKKQQPT
	>OsTLP23
	MTQMAAVSTCCTHHLLPLLLLAAIVATTTTNHAAAAATLNITNLCPFTVWPAAVPVGGGRRLDPGTSWALDVPAGAAPGR
	VWARTGCTFDATGANGTCLTGDCGGALSCTGYGEPPQTLAEFSLGQADGQDLFDISLVDGFNVPMDFLPAPPPDQSPPCS
	KGPRCPANVTAQCPGELRAHGGCNSACRVFKQDKYCCTGNGTNTCEPTTYSLPFVRMCPDAYSYSRNDASSPGFTCPSGT
	NYQIIFCPPIDLTSSSPASIAVAANNRQGKKVIAGIIIASVIGSTSVLTMVMAYTSIKRRTRRRREIREEEQELEEITLQ
	GMPRRFTFQQLQEATDQFRDKLGEGGFGSVFLGQIGDERVAVKRLDRNGQGMREFLAEVQTIGSIHHINLVRLIGFCAEK
	SQRLLVYEHMPKGSLDRWIYHQQGAAIFPSVPPLDWQTRYKIITQVAKGLSYLHEECTKRIAHLDVKPQNILLDDKFNAK
	LSDFGLCKLIDRDKSQVITRMRGTPGYLAPEWLTSQITEKADVYSFGIVVMEIISGRKNVDTSRSEQSIHLITLLQEKVK
	SDQLVDLIDKDNNDMQVHEQEVIEMMKFAMWCLQIDCKRRPQMSEVVKALEGTISIETNIVHDFVAVNPVSFGFTAVVGS
	APPLASDLSGPR
	>OsTLP24
	MASLANSSVHLLLLVVVLAAAADAVTFTIVNKCGYTVWPAALPSGDGNQLDPGQSWAVYVPAGTKGARVWGRTGCGFISG
	GSLGQCQTGDCGGTLRCAAVGAPPVTVAEFSLGQASKDDYFDISLVDGFNAPMAIVPAAAGGRRCPRGGPRCAAEITLQC
	PGELRAKAGCSNPCRGNSTCGPTKDTEFFKKLCPETVTYARDGQGTTFTCPAGTDYQIVFCP
	>OsTLP25
	MAAGSTISTSRRTHHLVTLLLLVAASTNYAAGATLNITNRCSFTVWPAAVPVGGGMRLDPGESWALDVPANSGAGRVWAR
	TGCSFDANGNGSCQTGDCGGVLKCKNSGKPPQTLAEFTVDQTSVQDFFDISLTDGFNVPMDFLPVPAPEQRHGAPPCSKG
	PRCPANITSQCPSELKAPGGCNSACNVFKQDKYCCTGTTGTKTCEPTTFSLPFVRMCPDAYSYSLDDSSSTTFTCPSGTN
	YQIIFCPPTDLTSSSPVPPPAPIAIGPSGLDSSSKRGGRLVATIVVSVIGSTSVLTIIIASIIIIKRRIRRHQEMQEEEQ
	EFEELPLQGMPRRFTFQQLQEATDQFRDKLGQGGFGSVFLGQIGGERVAVKRLDQSGQGMREFMAEVQTIGSIHHINLVR
	LIGFCAEKSQRLLVYEHMPKGSLDRWLYHQQGSPAPALDWWTRYKIITQVAKGLSYLHEECMMRIAHLDVKPQNILLDDN
	FNAKLSDFGLCKLIDRDKSQVITRMRGTPGYLAPEWLTSQITEKADVYSFGIVVMEMISGRKNLDTSRSEQSIHLITLLQ
	EKVKGDQLADLIDKHSNDMQVHRQEIIEMMKLAMWCLQIDCKRRPQMSEVVKVLEGTTSIETDIDHDFVATNPVSFGVAG
	IVDSDPPVASNLSGPRFSYYDLLVTRWLLVPLQR
	>OsTLP26
	MEAPRSWRAPACVIFVLALVAQWWSSSMAASCSFTISNHCAQTIWPATLAGAGTPQLATTGFRLDPGQSVQVPAPAGWSG
	RIWARTGCDFSGAGGAAAAAAAGAAACQTGDCGGRLECGGTGATPPATLFEVTLGKVGGGAGAGDLDYYDVSLVDGYNLP
	VVAVPQAGGATGGGGGCATTGCTADLNRSCPKELQVDGVDGGGGSGTVACRSACEAFGEEEYCCSGAYATPATCRPTAYS
	AIFKTACPRAYSYAYDDGTSTFTCSAAAYTIAFCLPPTGSNTSGVTPLISSPSPANGQNGAGGSTPPPAGNNGAGIISYQ
	PPPTEDINGAGSADQPAWMTMPSSASKRMMPSSSAASTRHNQLWSLLLLLPALLLFHFKQELL
	>OsTLP27
	MASAKLLLLVATSLLSCGVILADYAPMTLTIVNNCPYPVWPGIQANSGHDVLEGGGFFLPALSHRSFAAPAHPWSGRIWA
	RTGCTGAGAQLHCATGDCGGRLQCAGLGGAAPATLAQVSLHHGNDQTSYGVSVVDGFNVGLSVTPHEGRGNCPVLACRKN
	LTETCPSELQLRTPAGSVVACKSGCEAFRTDELCCRNMYNSPRTCRSSKYSEFFKRECPQAFTYAHDSPSLTHECAAPRE
	LKVIFCH
	>OsTLP28
	MGFVQVVEFWIWEEYHVGGGAHGRLLRRRGRCVTGDCASVLSCSVSGEPPRCPSTRLHARLLTRRRRRLPRPVACRRVNV
	PVSFQTTNGGGARCSKGRGPSCAVDIMARYVPPRAPCPRRLRQCVRQVRRGDTYCYRGQFEASSTSALLALTDTGLCPDA
	YSYAKDDQTSTFTCPAGTNHRVDFCPPTSGVTAGDDDGHGLPRLSCQICVPCASAAMVMVLLPPPATASRRELPNFRGFG
	VGLPPTSATVKTGIELPDCAAAATVLLPPPFTASRGASWWRLPASCGGGTVDGDLTSVSAGDRAWWTVVDHHDDLVLYDV
	YWGSRLFVCNPATRRWAMLPPPWPEPEHEPSAASIVGTKVISDMEHISHN
	>OsTLP29
	MASAPAASPAVLVVVVLVATLAAGGANAATFTITNRCSFTVWPAATPVGGGTQLSPGQTWTINVPAGTSSGRVWGRTGCN
	FDGAGRGGCATGDCGGALSCSLSGRPPMTLAEFTLGGSQDFYDLSVIDGYNVAMSFSCSSGVGLTCRDSRCPDAYLFPSD
	NSKTHACRGNSNYQVVFCP
	>OsTLP30
	MAVAHLLIQLISMAGNGVGACRVQIIPAIIFLQLLFRALGADGASSFSFTNSCQYPVWVGVLHGASSPALARSGFYLAPS
	GTYHLAAPSSGTWSGTFWARTGCAVDSSTGRFTCATADCGSGDVACNGRGPSPPVTLAEITLAAPGSGGQDFYDVSLVDG
	FNVPVFKAACPAAYSYAYDDASSTFTCFGASSYDVTFCPRS
	>OsTLP31
	MGEPRACKLWLLVVAMAASWSCSSMAMTFTIANYCSHPIWPGTLAGAGTPQLSTTGFRLDPGQTAQLAAPAGWSGRIWAR
	TGCVFDADGAGVCQTGDCGGRVECRGAGAAPPATLFEVTLGRGGGEDFYDVSLVDGYNLPVVAIPRAAAACNATGCMADL
	NRCKCTHERAPRRRHFAIAGADDDDVCSVRSGRTGTAAPGSTGRRRRAGRRRTRPSSRRRARAPTATRTTTPPPPSPARP
	PTTTPSPSASLPPGTHAATEAKFPKFTTEEKFLKFTDRSKRIFRNCGNSPIENSDRSEISEIAKKNRIEAKFREILGLKK
	VNTWTGYR
	>OsTLP32
	MASAPAASSAVLLVVVLVASLAAGGANAATFTITNRCSFTVWPAATPVGGGTQLNPGQTWTINVPAGTSSGRVWGRTGCS
	FDGAGRGRCATGDCGGALSCRLSGQPPLTLAEFTLGTSGGNRDFYNLSVIDGYNVAMSFSCSSGVTLTCRERSCPDAYQY
	PSDDSKLRSCNGNSNYRVVFCP
	>OsTLP33
	MASPATSSAVLVVVLVATLAAGGANAATFTITNRCSFTVWPAATPVGGGVQLSPGQTWTINVPAGTSSGRVWGRTGCSFD
	GSGRGSCATGDCAGALSCTLSGQKPLTLAEFTIGGSQDFYDLSVIDGYNVAMSFSCSSGVTVTCRDSRCPDAYLFPEDNT
	KTHACSGNSNYQVVFCP
	>OsTLP34
	MASPATSSAVLLVVVLVAAGTANAAIFTITNQCPYTVWPAATPVGGGVQLNPGDTWTIDVPAGTSSGRVWGRTGCSFNGA
	GTGSCATGDCAGALSCTLSGQKPLTLAEFTLAGSAGGSQQLDFYDVSVIDGFNVGMSFSCSSGETLTCRDSCCPDNTKLR
	HCNANSNYQVLFCP
	>OsTLP35
	MASPATSSAILVVVLVASLAAGGANAATFTITNRCSFTVWPAATPVGGGRQLSPGDTWTINVPAGTSSGRVWGRTGCSFD
	GSGRGSCATGDCGGALSCMLLLFQLWPRYDPVLAVATAGGIKSCTLSGQPPLTLAEFTIGGSQDFYDLSVIDGYNLPMSF
	SCSSGVTVTCRDSRCPDAYLFPEDNTKTHACGGNSNYQVVFCP
	>OsTLP36
	MKFGRSPTLLLLVGFLWSQLQFGAEAAGTTVFTMRNNCTYTVWATTLSRNTAVAIGAGGFELSPGANVSFLAPDGWSGRL
	WARTDCATSGTASLACATGDFGGAVSCSLGGAPPVTLAEFTLGGGDGKDFYDVSLMKK
	>OsTLP37
	MPKQRLQEEKRRKNHRPSVGTQKSQDWAFARLSPLRGFLWSQLQFGAESAGTTVFTLRNNCTYTVWPTTLSGNTAVAIGG
	GGFELSLGANVSFPAPDGWSGRLWARTDCAPSGTASLACATGDFGGVVSCSLGGAPPVTLAEFTLGSADGKDLYDVSLVG
	RGRRGSPRATPPPAARALLLAAHPQLLPPPPLRRPPPPSPPPRRPSPAADALLLPLAESEKGEREMRKGEKRGKEREREA
	DVAA
	>HvTLP1
	MSTSAVLFLLLAVFAAGASAATLNIKNNCGSTIWPAGIPVGGGFELGSGQTSSINVPAGTQAGRIWARTG
	CSFNGGSGSCQTGDCGGQLSCSLSGQPPATLAEFTIGGGSTQDFYDISVIDGFNLAMDFSCSTGDALQCR
	DPSCPPPQAYQHPNDVATHACSGNNNYQITFCP
	>HvTLP2
	MSTSAVLFLLLAVFAAGASAATFNIKNNCGSTIWPAGIPVGGGFELGSGQTSSINVPAGTQAGRIWARTG
	CSFNGGSGSCQTGDCGGQLSCSLSGRPPATLAEFTIGGGSTQDFYDISVIDGFNLAMDFSCSTGDALQCR
	DPSCPPPQAYQHPNDVATHACSGNNNYQITFCP
	>HvTLP3
	MARASPVVLVLVAAGLAAGASATSTPLTITNRCSFTVWPAVAPAGLGTELHPGANWSVDESAFDSPASIW
	GRTGCSFDAAGSGLCRTADCGSGLRCATTDPPAPVTRAQVASSEGFYHYGITTDKGFNLPLDLTCSSGDA
	LRCREEGCHDAFPYVEFNEHACTAAGSRLQIVFCP
	>HvTLP4
	MAASSSALIILLAAALTAGASARSFSITNRCSFTVWPAATPVGGGRQLNGGETWNLDIPDGTSSARIWGR
	TDCSFNGNSGRCGTGDCGGALSCTLSGQPPLTLAEFTLGGGTDFYDISVIDGYNLPMDFSCSTGVNIQCR
	DRNCPDAYHTPPEPKTKACSGNRRFNIVFCP
	>HvTLP5
	MAFSGVVHLIALVIAVAAAATDATTITVVNRCSYTIWPGALPGGGARLDPGQSWQLNMPAGTAGARVWPR
	TGCTFDRSGRGRCITGDCAGALVCRVSGEQPATLAEYTLGQGGNRDFFDLSVIDGFNVPMSFQPVGGAPC
	RAATCAVDITHECLPELQVPGGCASACGKFGGDTYCCRGQFEHNCPPTYYSRFFKGKCPDAYSYAKDDQT
	STFTCPAGTNYQIVLCPARNDLHMDQ
	>HvTLP6
	MASSRVVYLLAGLLLAALAATTDAATITVVNRCSYTVWPGALPGGGVRLDPGQSWALNMPAGTAGARVWP
	RTGCTFDGSGRGRCITGDCNGVLACRVSGQQPTTLAEYTLGQGANKDFFDLSVIDGFNVPMSFEPVGGCR
	AARCATDITKDCLKELQVPGGCASACGKFGGDTYCCRGQFEHNCPPTNYSMFFKGKCPDAYSYAKDDQTS
	TFTCPAGTNYQIVLCP
	>HvTLP7
	MASSHVVSLLAGLLLAALAASTDAATITVVNRCSYTVWPGALPGGGVRLDPGQSWALNMPAGTAGARVWP
	RTGCTFDGSGRGRCITGDCGGALACRVSGQQPTTLAEYTLGQGANKDFFDLSVIDGFNVPMSFEPVGASC
	RAARCATDITKECLKELQVPGGCASACGKFGGDTYCCRGQFEHNCPPTNYSKFFKGKCPDAYSYAKDDQT
	STFTCPAGTNYQIVLCP
	>HvTLP8
	MPFFLTTGTLKLYYVQGRGENTMASLPTSSVLLPILLLVLVAATADAATFTVINKCQYTV
	WAAAVPAGGGQKLDAGQTWSINVPAGTTSGRVWARTGCSFDGAGNGRCQTGDCGGKLRCT
	QYGQAPNTLAEFGLNKYMGQDFFDISLIDGYNVPMSFVPAPGSPGCPKGGPRCPKVITPA
	CPNELRAAGGCNNACTVFKEDRYCCTGSAANSCGPTDYSRFFKGQCSDAYSYPKDDATSI
	FTCPGGTNYQVIFCP
	>HvTLP9
	MAQPSLLLGSPASIVLLLLSFFQGPVAGAITFTFANRCTDTVWPGLLSGSTSPPLETTGFALSPGQSRSL
	YGPTGWSGRFWGRSGCNFNGGKGTCVTGDCGSGEIECRGAGATPPATLAEFTLDGDGGKDFYDVSLVDGY
	NLPMLVQPSAPGCSNTGCLVDLNERCPSELRSGGGLACRSACEAFGKPEFCCNGAYGNPDTCHPSQYSQL
	FKSACPKSYSYAYDDATSTFTCNHTDYTITFCPQSNPYRYLPLNSF
	>HvTLP10
	MASSSLSFILSLLLAIAATDAITVHLLNKCPYTVWPAAFPVGGGSRLDPGQAAAIQVPPGTAGGRIWGRT
	GCNFDASGRGSCATGDCGGVLACAAGGKPPATLAEYTLGTGGSPDFYDISLVDGFNVPMSFRPVAGSCHA
	ISCAADINAKCPPELRVEGGCLSACVKLGVPRYCCTPPLTPSTCGPTDYSRFFKGLCPDAYSYAYDDKSS
	TFTCPVGSDYQLVFCP
	>HvTLP11
	LTMAGGNGATTRRQLTLFPLHVTLVFQLLCAKRAAAATSFSFANQCAHPVWVGALSGATSPQLARTGFYL
	AAGATSGLAAPSSGSWSGTFWARTGCAVDEGTGRLACATADCGSGDVACDGRGPAPPVTLSEVTLAAPGS
	GGLDFYDVSLVDGFNLPVSVAPSHEGCQAAACAGDVNAACPSDLRVLSGGEVVACKSACNAYGSARYCCS
	GDYGTPAACGPTSYSQAFKAACPAAYSYAYDDASSTFTCSGADTYHITFCPAT
	>HvTLP12
	MTPIAAAGKKNNGAISTCSTCRQLIKLFPLHLIIVLLLGVATSGGSAARSFSFHNACAHPVWVGALNGAT
	SPPLARTGFYLASGATDAIAAPSSGAWSGNFWARTGCAVDSSTGRLACATADCGTGGVACAGRGPAPPVT
	LAEVTLAAPGGGGLDFYDASLVDGFNLPLSIAPDNNGDGGACRAAACAGDVNAVCPSDLRVVSGSGEVVA
	CKSACNAYGSARYCCTGDYGTPTACGPTNYSRVFKTACPSAYSYAYDDASSTFTCAGATTYHITFCPIT
	>HvTLP13
	MGMASPKLLLLLATFLPSCGLLLADFAPMTLTVVNNCPYPVWPGIQGSAGSEVLEGGGFYLPSLSHRSFP
	APAHAWSGRIWARTGCTPAGGEQLRCATGDCGGRLQCGGLGGAAPATLAQVSLHHGNDQSSYGVSVVDGF
	NVGLSVTPHEGRGNCPVLACRKDLTQTCPGELQVRQGGGAVVACRSGCLALGSDELCCRNAYNSPAACRP
	SKYSDFFKSACPQAFTYAHDSPSLTHECSAPRELKVIFCH
	>HvTLP14
	MGTSSLSLHHPPPLLLLLRLLLLPFVTAQTILNITNRCPYTVWPAALPVGGGMRLDPGKTWILKVPYDTT
	GGRVWARTGCSFDGRGNGTCQTGDCQGMLACQTDGQPPYTSADFSLDQYVNYSFFDISLYQGFNVPMEFL
	PMPDKAQGGPGCTKGPHCGASITSQCPSELKAPGGCNSACTVFQKQNYDMYCCEEPPCESNKYSAFFVRM
	CPEAISYSSDAPTKTSFSCRFNTNYQVTFCPPLNLTSSPPSPPKSADLRTLRKRSSVGTSISVAIAGAIV
	SIVAFIFFIIRGRRTQRRQEMEEEEEEFGQLQGTPMRFTFQQLEAATEQFKDKLGEGGFGSVFEGQLGEE
	RIAVKRLDRAGQGKREFLAEVQTIGSIHHINLVRLFGFCAEKSHRLLVYEYMSKGSLDKWIYARHENSAP
	PLEWRVRCKVITDIAKGLSYLHEDCMKRIAHLDVKPQNILLDDDFNAKLSDFGLCKLIDRDMSQVVTRMR
	GTPGYLAPEWLTSQITEKADVYSFGVVVMEIVSGRKNLDTSLSEESIHLITLLEEKVKSDHLEDLIDKSS
	NNMQADKRDAIQMMKLAMWCLQIDCKKRPKMSEVVKVLEGTMDADSNIDHNFVATNEANFGIAGNANSSA
	PPIATDLSGPR
	>HvTLP15
	MEAARIASLLLLLGAVWSRAQPGADAAGTTVFTLRNNCTYTIWPATLSGNSAVAVGGGGFELAPGANVSF
	PAPTGWSGRLWARTGCVAAASGASLACATGDCGGAVRCTLGGAPPVTLAEFTLGGADGKDFYDVSLVDGY
	NVGIGVAATGTRVNSSTCGYAGCVGDVNALCPAELQVAGKEGAQEGKTVACRSACEAFGAAEYCCTGAHG
	GPDSCGPTKYSTLFKAACPAAYSYAYDDPTSTFTCGAGAQYLITFCPAQ
	>HvTLP16
	MALLLPLFLSCILVLALPGPAVLMVGGVTFHVTNKCPFPVWPAVAPNAGHPVLAAGGFFLPPGQSKRVGA
	PATWNGRFWGRTGCNFAGTGCLTGDCEGRLACNGSIGAPPATLVEVSLHEDQSKGSSYDVSVVDGYNLPV
	AVWTRPANRSGGCFIAGCAKDMNAVCPPELQVTSGKKATVVACRSACLAFGLDAFCCRGAYGTAETCRGS
	VYSRIFRDACPAYYSYAYDVAAATPRCYAQEYVLTFCPSRWGDRVAQA
	>HvTLP17
	MPASSALFLLLHLLLFLAATGEATTFSITNGCPYTIWPAALPIGGGMQLDSGKQWTLNTGDTNTTRLWAR
	TGCSFDGNGTGTCQTGDCGGLLACKANGRPPNTIAEFALGRPSNRDFFDISFVEGFNVPMDFLPEPAKGG
	PGCSKGPRCGANITVQCPTSLKAPGGCNSPCTVFRQDRYCCTGSAANNCSTTDYSGYFKKMCPDAYSYPR
	DDATSIFSCPAGTNYKVVFCPLTNQAVPPSPLPESPAGGTPVGPTTMKPRSSTARTVAAILAPVGGFIFL
	FIVAFYLCKRRIQRRRETDEEEEEEFGELQGTPVRFTFEQLRAATEQFADKLGEGGFGSVFKGQFGNERI
	AVKRLDRTGQGKREFSAEVQTIGSIHHINLVRLIGFCAEKSHRLLVYEYMPKGSLDRWIYCRHEDDAPPL
	GWNTRCKIITHIAKGLSYLHEECTKRIAHLDVKPQNILLDDDFNAKLSDFGLCKLIDRDMSQVVTRMRGT
	PGYLAPEWLTSQITEKADIYSFGVVVMEIISGRKNLDTSRSEESIHLITLLEEKVKSDRLVDLIDNNSND
	MQAHKQDVIQMMMLAMWCLQIDCKKRPKMFEVVKVLDGTMTADLNIEHNFVVTTSANFRSTGNVSSSDPP
	LASDVSGPR
	>HvTLP18
	MATRAHRAPISLLVLLLASVTGVASKSFAITNNCEYTVWPGILSSAGSPGMDSTGFALAPGESRTMPVPA
	GWSGRLWGRTLCTTDPAGKFACVTGDCGSGRQDCAGGGAAPPATLAEFTMDGNDGMDFYDVSLVDGYNLP
	MLVAPEQQGAAAAAGGNCAPTGCVVDLNGACPGDLRVPSSTGGVACKSACEAFGTAQYCCSGEYGSPGTC
	RPSAYSQFFKNACPRAYSYAYDDATSTFTCAGAVSAYAITFCPSTTSVKSAGSNAEAPAGLPLINGTMVY
	QGGDQFVGAGAAARPALDLAAVLVGVAALALARPMPR
	>HvTLP19
	MGIQRVCFVVALLCMCLREGGAVTFTFLNRCTGTVWPGILSNAGTARIEPTGFALPPGAARALPFPTGWS
	GRLWARTGCAQDAAGRFACATGDCGTGTLECAGRDGATPATLAEFTLDGGGHNDFYDVSLVDGYNLPILV
	EPAGSSATGTTCAAAGCSADLNLRCPAELRSAGGGACRSACDAFGKPEYCCSGAFANPNTCHPTAYSQAF
	KLACPRSYSYAFDDPTSTFTCAGGRDYTITFCPVATPSLKSAGGTTVVPTPTMPGSTGFAPPVMPRQAGG
	QADGQGVILGDNSWLANMATGDMSAATPSRTAMIPAAPLALLILRLLL
