# Supplementary material for: Thaumatin-Like Protein (TLP) Gene Family in Barley: Genome-Wide Exploration and Expression Analysis during Germination
Source: Genes (Basel). 2020 Sep 16;11(9):1080. doi: 10.3390/genes11091080 (PMC7564728; doi:10.3390/genes11091080)
Supplement: Supplementary file 1 [file genes-11-01080-s001.zip › Table S2. .xlsx]

## Sheet: Sheet1
	Additional file 2: Table S2. Information of unique genetic loci for barley TLPs
	Sr. No	Gene Name	Gene symbol
	1	HvTLP1	HORVU7Hr1G122120.1
	2	HvTLP2	HORVU7Hr1G122100.1
	3	HvTLP3	HORVU5Hr1G017530.1
	4	HvTLP4	HORVU5Hr1G005290.1
	5	HvTLP5	HORVU5Hr1G005180.4
	6	HvTLP6	HORVU5Hr1G005180.6
	7	HvTLP7	HORVU5Hr1G051970.4
	8	HvTLP8	HORVU4Hr1G002650.2
	9	HvTLP9	HORVU7Hr1G057350.1
	10	HvTLP10	HORVU5Hr1G005190.1
	11	HvTLP11	HORVU1Hr1G005760.1
	12	HvTLP12	HORVU5Hr1G084650.2
	13	HvTLP13	HORVU3Hr1G086510.1
	14	HvTLP14	HORVU3Hr1G012100.9
	15	HvTLP15	HORVU4Hr1G066130.4
	16	HvTLP16	HORVU1Hr1G021650.3
	17	HvTLP17	HORVU3Hr1G002210.5
	18	HvTLP18	HORVU5Hr1G112160.1
	19	HvTLP19	HORVU4Hr1G063730.7
