# Supplementary material for: Thaumatin-Like Protein (TLP) Gene Family in Barley: Genome-Wide Exploration and Expression Analysis during Germination
Source: Genes (Basel). 2020 Sep 16;11(9):1080. doi: 10.3390/genes11091080 (PMC7564728; doi:10.3390/genes11091080)
Supplement: Supplementary file 1 [file genes-11-01080-s001.zip › Table S5.xlsx]

## Sheet: Sheet1
		Additional file 5: Table S5. Gene IDs from Morex RNA-seq Assembley
		Sr. No	Gene Name	MLOC No.
		1	HvTLP1	MLOC_24152.1
		2	HvTLP2	MLOC_77363.1
		3	HvTLP3	MLOC_60646.1
		4	HvTLP4	MLOC_20378.1
		5	HvTLP5	MLOC_2781.1
		6	HvTLP6	MLOC_75397.1
		7	HvTLP7	MLOC_18451
		8	HvTLP8	MLOC_39318.1
		9	HvTLP9	MLOC_12349.1
		10	HvTLP10	MLOC_3837.1
		11	HvTLP11	MLOC_63476.1
		12	HvTLP12	MLOC_23966.1
		13	HvTLP13	MLOC_51882.1
		14	HvTLP14	MLOC_62542.4
		15	HvTLP15	MLOC_59106.2
		16	HvTLP16	MLOC_39974.1
		17	HvTLP17	MLOC_60137.1
		18	HvTLP18	MLOC_10662.1
		19	HvTLP19	MLOC_55724.2
