# Supplementary material for: Thaumatin-Like Protein (TLP) Gene Family in Barley: Genome-Wide Exploration and Expression Analysis during Germination
Source: Genes (Basel). 2020 Sep 16;11(9):1080. doi: 10.3390/genes11091080 (PMC7564728; doi:10.3390/genes11091080)
Supplement: Supplementary file 1 [file genes-11-01080-s001.zip › Table S4.xlsx]

## Sheet: Sheet1
		Additional file 4: Table S4. Information for the HvTLPs splice variants
		Sr. No	Gene Name	Gene symbol	No. of splice variants
		1	HvTLP1	HORVU7Hr1G122120.1	2
		2	HvTLP2	HORVU7Hr1G122100.1	0
		3	HvTLP3	HORVU5Hr1G017530.1	0
		4	HvTLP4	HORVU5Hr1G005290.1	2
		5	HvTLP5	HORVU5Hr1G005180.4	8
		6	HvTLP6	HORVU5Hr1G005180.6	8
		7	HvTLP7	HORVU5Hr1G051970.4	7
		8	HvTLP8	HORVU4Hr1G002650.2	3
		9	HvTLP9	HORVU7Hr1G057350.1	4
		10	HvTLP10	HORVU5Hr1G005190.1	0
		11	HvTLP11	HORVU1Hr1G005760.1	3
		12	HvTLP12	HORVU5Hr1G084650.2	2
		13	HvTLP13	HORVU3Hr1G086510.1	0
		14	HvTLP14	HORVU3Hr1G012100.9	10
		15	HvTLP15	HORVU4Hr1G066130.4	4
		16	HvTLP16	HORVU1Hr1G021650.3	6
		17	HvTLP17	HORVU3Hr1G002210.5	14
		18	HvTLP18	HORVU5Hr1G112160.1	8
		19	HvTLP19	HORVU4Hr1G063730.7	8
